# Supplementary material for: Comparative Analysis of Laboratory-Based and Spectroscopic Methods Used to Estimate the Algal Density of Chlorella vulgaris
Source: Microorganisms. 2024 May 23;12(6):1050. doi: 10.3390/microorganisms12061050 (PMC11205756; doi:10.3390/microorganisms12061050)
Supplement: Supplementary file 1 [file microorganisms-12-01050-s001.zip]

Archive with 1 entries (1 files):
- microorganisms-3015421-supplementary.txt
