# Supplementary material for: Comparative Analysis of Laboratory-Based and Spectroscopic Methods Used to Estimate the Algal Density of Chlorella vulgaris
Source: Microorganisms. 2024 May 23;12(6):1050. doi: 10.3390/microorganisms12061050 (PMC11205756; doi:10.3390/microorganisms12061050)
Supplement: Supplementary file 1 [file microorganisms-12-01050-s001.zip › microorganisms-3015421-supplementary.txt]

procedure Tkrm.LINREG(k,l:integer; VAR rm,rb,rk:extended);
// k:InditIndex, l:VegIndex, rm:slope, rb:crossing of y, rk:correlation coeffitient
// bdata:Tdata;
// Tdata = Record X, Y= array [1..500000] of extended end;
var sx2,sy2,sx,sy,sxy :real ;i :integer;
BEGIN
     sx:=0;sy:=0;sxy:=0;sx2:=0;sy2:=0;
     for i:=k to l do
       begin
         sx2:=sx2+bdata.X[i]*bdata.X[i];
         sy2:=sy2+(bdata.Y[i])*(bdata.Y[i]);
      sx:=sx+bdata.X[i];
         sy:=sy+(bdata.Y[i]);
         sxy:=sxy+bdata.X[i]*(bdata.Y[i]);
       end;
     i:=(l-k)+1;
     if (((sx2-sx*sx/i)*(sy2-sy*sy/i))<> 0) and ((sx2-sx*sx/i)*(sy2-sy*sy/i)>0)
        then rk:=(sxy-sx*sy/i)/sqrt((sx2-sx*sx/i)*(sy2-sy*sy/i))
        else rk:=0;
     if  (sx2-sx*sx/i)<>0
        then rm:=(sxy-sx*sy/i)/(sx2-sx*sx/i)
        else rm:=0;
     if i<>0 then rb:=sy/i-rm*sx/i else rb:=bdata.Y[i];
END;

procedure Tkrm.corrmatrixClick(Sender: TObject);
VAR rm,rb,rk,a:extended;
    i,j,kk,ll,k,l:integer;
    s:string;
begin
  for i:=0 to ergrid.colcount do
  for j:=0 to ergrid.rowcount do ergrid.Cells[i,j]:= '';
  for kk:=1 to maxoszl do
    begin
      for i:=1 to maxsor do
        begin
          if logx.checked then
                            begin
                              a:=strtoval(fgrid.Cells[0,i]);
                              if a>0 then bdata.X[i]:=ln(a)
                                     else bdata.X[i]:=0;
                            end
                          else bdata.X[i]:=strtoval(fgrid.Cells[0,i]);

          if logy.checked then
                            begin
                              a:=strtoval(fgrid.Cells[kk,i]);
                              if a>0 then bdata.Y[i]:=ln(a)
                                     else bdata.Y[i]:=0;
                            end         
                          else bdata.Y[i]:=strtoval(fgrid.Cells[kk,i]);
        end;
      k:=1;l:=maxsor;
      LINREG(k,l,rm,rb,rk);
      ergrid.cells[0,kk]:= fgrid.Cells[kk,0];
      ergrid.cells[1,0]:='Slope';
      ergrid.cells[2,0]:='Y0';
      ergrid.cells[3,0]:='R';
      ergrid.cells[1,kk]:=Fltostr(Rm,8,4);
      ergrid.cells[2,kk]:=Fltostr(Rb,8,4);
      ergrid.cells[3,kk]:=Fltostr(Rk,8,6);
    end;
  memo2.visible:=false;
  ergrid.visible:=true;
  label1.visible:=true;
end;
